# Supplementary material for: Evaluation of Physical and Mental Health in Adults Who Underwent Limb-Lengthening Procedures with Circular External Fixators During Childhood or Adolescence
Source: Children (Basel). 2024 Oct 30;11(11):1322. doi: 10.3390/children11111322 (PMC11592713; doi:10.3390/children11111322)
Supplement: Supplementary file 1 [file children-11-01322-s001.zip]

Archive with 1 entries (1 files):
- children-3188539-supplementary.pdf
